# Supplementary material for: Clinical analysis of the development of Guillain-Barré syndrome during bortezomib treatment for multiple myeloma
Source: Front Neurol. 2025 Dec 3;16:1641892. doi: 10.3389/fneur.2025.1641892 (PMC12708246; doi:10.3389/fneur.2025.1641892)
Supplement: Supplementary file 1 [file Table_1.xlsx]

## Sheet: Sheet1
Supplementary Table 1. Clinical Characteristics of patients with GBS under bortezomib treatment.
Authors	Publication Year	Age	Sex	Involved Ig	MM Treatment Regiems	Cumulative V Dosage (mg/m2)	Precipitating Factors	CSF albumino-cytologic dissociation	NCS	GBS treatment	GBS Prognosis	follow-up time
case 1	NA	66	M	IgG-k	VRD	6.5	Diarrhea	Yes	Sensory-motor demyelinating+axonal	PEX	Improved	1 month
case 2	NA	50	M	NA	VD, VRD	14.3	Pneumonia, Diarrhea	NA	Sensory-motor demyelinating	NA	NA	NA
case 3	NA	67	F	IgA-κ	VD, VRD, VCD	32.5	Pneumonia, Diarrhea	NA	Sensory-motor demyelinating+axonal	IVIG	improved	2 months
Herráez et al[1]	2020	77	F	IgA-κ	VRD	10.4	No	Yes	Sensory-motor demyelinating	IVIG	Complete recovery	NA
Koeppen et al[2]	2021	59	M	IgG-κ	VAD+CTX+ASCT	20.8	NA	Yes	Sensory-motor demyelinating+axonal	Steroid	death due to MM progression	NA
Xu et al[3]	2019	45	M	λ	VCD	10.4	No	Yes	Sensory neuron	IVIG	Complete recovery	6 months
Seyhanl et al[4]	2021	62	F	IgG-κ	VCD+ ASCT	20.8	ASCT	Yes	Sensory-motor demyelinating	PEX	Complete recovery	3 weeks
Gendreau et al[5]	2020	76	F	IgG-λ	VMP	5.2	NA	Yes	Sensory-motor demyelinating	IVIG	Improved	3 months
		61	F	IgG-λ	VTD	10.4	NA	Yes	Sensory-motor axonal	IVIG	Improved	9 months
		71	M	IgG-κ	VTD	20.8	NA	Yes	Sensory-motor demyelinating	IVIG	Improved	6 months
		63	M	IgA-κ	VTD	10.4	NA	Yes	Sensory-motor demyelinating	IVIG	Improved	11 months
		62	F	IgG-κ	VTD	10.4	NA	Yes	Sensory axonal	IVIG	Improved	7 months
		65	M	IgA-λ	VRD	15.6	NA	Yes	Sensory-motor demyelinating	IVIG	Improved	21 months
		79	M	IgG-λ	VMP	15.6	NA	No	Sensory-motor demyelinating	IVIG+PEX	Improved	16 months
		64	M	NA	VMP	15.6	NA	NA	Sensory-motor demyelinating	IVIG	Improved	3 weeks
		69	F	IgA-κ	VRD	15.6	NA	Yes	Sensory-motor axonal	IVIG	Improved	3 months
		70	F	IgG-κ	VD	10.4	NA	No	Sensory-motor demyelinating	No	Death due to septic shock	3 weeks
		59	M	IgG-κ	VTD	15.6	NA	No	Sensory-motor axonal	HD-steroids	Improved	7 months
		77	F	IgG-κ	VMP	20.8	NA	Yes	Sensory-motor axonal	NO	Improved	9 months
		72	M	NA	VMP	15.6	NA	Yes	Sensory-motor demyelinating	IVIG	Improved	1 months
Jeter et al[6]	2012	65	M	IgG-κ	V,VR	15.6	NA	Yes	Sensory-motor demyelinating+axonal	PEX+prednisone	Complete recovery	6 months
Saifee et al[7]	2010	59	M	IgG-κ	VD	15.6	NA	NA	Sensory-motor axonal	No	spontaneous remission	9 months
Sujata et al[8]	2015	60	M	NA	NA	1.3	NA	NA	Sensory-motor demyelinating	NA	NA	NA
		72	M	IgG	Bortezomib alone	6.5	NA	NA	Sensory-motor demyelinating	NA	NA	NA
Mauermann et al[9]	2012	53	M	IgG-κ	RD, VD	5.2	NA	Yes	Sensory-motor axonal	IVIG	Worsening	6 months
Dai et al[10]	2014	67	M	λ	VD	5.2	No	Yes	Sensory-motor axonal	IVIG	Improved	3 weeks
Mohan et al[11]	2018	76	M	IgA-κ	VD, VRD	10.4	No	NA	Sensory-motor demyelinating	IVIG+PEX	Improved	NA
		70	M	IgA-κ	VRD	20.8	No	Yes	Motor denervation	IVIG	Improved	NA
Li et al[12]	2025	68	M	IgA-λ	VRD+ASCT+R	20.8	PVP, Upper respiratory tract infection，ASCT	Yes	Sensory-motor demyelinating	IVIG	Death due to GBS	NA
		70	F	IgA-κ	PLD	15.6	Gingival pain	Yes	Sensory-motor demyelinating	IVIG	Improved	3 weeks
		70	F	IgA-λ	VRD, RD	15.6	PVP	Yes	Sensory-motor demyelinating+axonal	IVIG	Improved	1 months
Singh et al[13]	2020	87	M	IgA-λ	VRD	26	NA	Yes	Sensory-motor demyelinating+axonal	IVIG+Steroid	Improved	NA
Lu et al[14]	2024	50	F	λ	VRD	13.8	CMV Reaction	Yes	Sensory-motor	IVIG+Steroid	Improved	1.5 months
V or P: Bortezomib. R: Lenalidomide. D: Dexamethasone. T: Thalidomide. L: liposomal doxorubicin. ASCT: Autologous Stem Cell Transplantation. M: Melphalan. NA: Not Available. PVP: Percutaneous vertebroplasty. PEX: Plasma exchange. NCS: nerve conduct study
References 1. Herráez-Albendea MM, Almudena Amorós-Paredes aMA (2020) Guillain-Barré syndrome of a patient under bortezomib. FARMACIA HOSPITALARIA 44:77-78 2. Koeppen S HJ, Nolte KW JW (2022) Immune-mediated neuropathy related to bortezomib in a patient with multiple myeloma. Arch Pathol Clin Res 6:001-004 3. Xu YL, Zhao WH, Tang ZY, Li ZQ, Luo J (2019) Guillain-Barré syndrome in a patient with m…
