# Supplementary material for: Clinical analysis of the development of Guillain-Barré syndrome during bortezomib treatment for multiple myeloma
Source: Front Neurol. 2025 Dec 3;16:1641892. doi: 10.3389/fneur.2025.1641892 (PMC12708246; doi:10.3389/fneur.2025.1641892)
Supplement: Supplementary file 2 [file Table_2.xlsx]

## Sheet: Sheet1
Supplementary Table 2. Detailed NCS results for the three patients.
	case 1			case 2			case 3
Motor NCS	Latency (ms)	AMP (mv)	Velocity (m/s)	Latency (ms)	AMP (mv)	Velocity (m/s)	Latency (ms)	AMP (mv)	Velocity (m/s)
Right Ulnar
Wrist - ADM	2.5	6.1		5.57	4.6		2.5	2.3
Below elbow - Wrist	4.19	6.2	52.1	6.6	4.1	55.1	6.02	1.88	52.6
Right Median
Wrist - APB	2.85	6.6		3.02	8.7		3.04	2.6
Below elbow - Wrist	7.25	6.3	52.7	6.96	8.4	54.6	6.35	2.6	52.9
Left Tibial
Below ankle - AH	3.66	10.4		5.35	4.2		3.79	1.74
Above ankle - Below ankle	NA	NA	NA	13.4	3.4	39.5	11.1	1.71	39.7
Right Tibial
Below ankle - AH	4.14	12.5		3.48	6.6		3.63	0.8
Above ankle - Below ankle	NA	NA	NA	11.1	5.3	42	10.9	0.72	42
Left Sural
Ankle - EDB	2.89	2.6		4.46	0.25		2.31	1.18
below fibular head - Ankle	9.29	2.4	45.3	11.5	0.56	38.6	8.81	0.56	41.5
Right Sural
Ankle - EDB	2.89	2.9		2.63	1.6		2.94	0.89
below fibular head - Ankle	9.88	2.4	41.5	9.27	1.1	41	8.73	0.83	41.5
Sensory NCS	Latency (ms)	AMP (μv)	Velocity (m/s)	Latency (ms)	AMP (μv)	Velocity (m/s)	Latency (ms)	AMP (μv)	Velocity (m/s)
Right Ulnar
Digit Ⅳ - Wrist	No SNAP	/	/	2.67	52	41.6	3.85	11.5	29.9
Right Median
Wrist - Digit Ⅱ	No SNAP	/	/	2.55	-0.32	55.7	4.49	19.9	32.3
Left Sural
Stim 1-Rec 1	No SNAP	/	/	3.55	3.1	41.7	4.96	10.2	34.3
Right Sural
Stim 1-Rec 1	No SNAP	/	/	2.63	-3.2	38	4.15	7.8	36.6
Left Peroneal
Mid calf - Ateral malleolus	No SNAP	/	/	4.31	3	37.6	4.42	3.4	39.6
F Wave	M-Latency (ms)	F-Latency (ms)	F %	M-Latency (ms)	F-Latency (ms)	F %	M-Latency (ms)	F-Latency (ms)	F %
Wrist - APB	2.8	26.1	62.5	1.56	26.9	100	2.9	26.6	100
ADM = Abductor digiti minimi, APB = Abductor pollicis brevis, AH = Abductor hallucis, EDB = Extensor digitorum brevis, SNAP= Sensory Nerve Action Potential, Stim 1 = Stimulation site 1, Rec 1 = Recording site 1.
