# Supplementary material for: Clinical analysis of the development of Guillain-Barré syndrome during bortezomib treatment for multiple myeloma
Source: Front Neurol. 2025 Dec 3;16:1641892. doi: 10.3389/fneur.2025.1641892 (PMC12708246; doi:10.3389/fneur.2025.1641892)
Supplement: Supplementary file 3 [file Table_3.xlsx]

## Sheet: Sheet1
Table 3. Needle EMG findings in selected muscles of three GBS patients
	case 1						Case 2						Case 3
	静息电位		轻收缩		大力收缩		静息电位		轻收缩		大力收缩		静息电位		轻收缩		大力收缩
	正锐波	纤颤	波幅uV	时限ms	波幅	相型	正锐波	纤颤	波幅uV	时限ms	波幅	相型	正锐波	纤颤	波幅uV	时限ms	波幅	相型
检查肌肉					无力收缩						无力收缩				无力收缩		无力收缩
右 伸指总肌	/	/	845	11.2			/	/	942	7			/	/
左胫前肌	/	/	798	15			/	/	1020	10			/	/
左股四头内侧头	/	/	无力收缩				/	/	2536	15			/	/
右拇短展肌	+++	/					/	/	183	13			/	/
PSWs: positive sharp waves					正锐波	Positive sharp waves (PSWs)	自发电位的一种，提示失神经
					纤颤电位	Fibrillation potentials	自发电位的一种，提示失神经
ED: Extensor Digitorum					波幅	Amplitude	MUAP 的高度，常用 µV 或 mV 表示
					时限	Duration	MUAP 的时间长度，单位 ms
TA: Tibialis Anterior					相型	Phases / Polyphasia	MUAP 的波形相数；>4 相称为 polyphasic
QM: Quadriceps Medialis
APB: Abductor Pollicis Brevis

## Sheet: Sheet2
Table 3. Needle EMG findings in selected muscles of three GBS patients
	case 1						Case 2						Case 3
	Spontaneous Activity		MUAP		Recruitment		静息电位		轻收缩		大力收缩		静息电位		轻收缩
Muscle	PWD	Fbriliation	Ampllitude	Duration	Pattern	相型	正锐波	纤颤	波幅uV	时限ms	波幅	相型	正锐波	纤颤	波幅uV	时限ms
Right - ED	/	/	845	11.2	Reduced		/	/	942	7			/	/
Left - TA	/	/	798	15			/	/	1020	10			/	/
Left - QM	/	/	无力收缩				/	/	2536	15			/	/
Right - APB	+++	/					/	/	183	13			/	/
	7天查肌电图，肌力I-II级						4天查，肌力III-IV级						7天查肌力III级
3个病例均说	reduced voluntary recruitment
PSWs: positive sharp waves					正锐波	Positive sharp waves (PSWs)	自发电位的一种，提示失神经
					纤颤电位	Fibrillation potentials	自发电位的一种，提示失神经
ED: Extensor Digitorum					波幅	Amplitude	MUAP 的高度，常用 µV 或 mV 表示
					时限	Duration	MUAP 的时间长度，单位 ms
TA: Tibialis Anterior					相型	Phases / Polyphasia	MUAP 的波形相数；>4 相称为 polyphasic
QM: Quadriceps Medialis
APB: Abductor Pollicis Brevis

## Sheet: Sheet3
Supplementary Table 3. Needle EMG findings in selected muscles of three GBS patients
	case 1					Case 2					Case 3
Muscle	Spontaneous Activity		MUAP		Recruitment	Spontaneous Activity		MUAP		Recruitment	Spontaneous Activity		MUAP		Recruitment
	PSW	Fbriliation	Ampllitude (uV)	Duration (ms)	Pattern	PSW	Fbriliation	Ampllitude (uV)	Duration (ms)	Pattern	PSW	Fbriliation	Ampllitude (uV)	Duration (ms)	Pattern
Right - ED	/	/	845	11.2	Reduced	/	/	942	11.4	Reduced	/	/	768	11.1	Reduced
Left - TA	/	/	798	15	Reduced	/	/	1020	14.5	Reduced	/	/	924	13.4	Reduced
Left - QM	/	/	Reduced Recruitment	Reduced Recruitment	Reduced	/	/	1508	14.7	Reduced	/	/	1208	12.9	Reduced
Right - APB	+++	/	Reduced Recruitment	Reduced Recruitment	Reduced	/	/	783	8.6	Reduced	/	/	946	9.1	Reduced
PSWs = positive sharp waves; ED = Extensor Digitorum; TA = Tibialis Anterior; QM = Quadriceps Medialis; APB = Abductor Pollicis Brevis; MUAP=Motor Unit Action Potential
